# Supplementary material for: Impact of the dispersive patch placement on dissipated power in radiofrequency ablation for pulmonary vein isolation via a virtual patient study
Source: Sci Rep. 2025 Feb 27;15:6986. doi: 10.1038/s41598-025-90158-1 (PMC11865282; doi:10.1038/s41598-025-90158-1)
Supplement: Supplementary file 2 — Supplementary Information 2. [file 41598_2025_90158_MOESM2_ESM.xlsx]

## Sheet: Sheet1
	Electrode Position	Patch Location	Resistance	Power	Power within 12.5mm	Power within 25mm	Power within 50mm	Power within 100mm	Tissue power	Tissue power within 2Relec	Tissue power within 3Relec	Tissue power within 4Relec	Esophageal power	Dispersive patch power
Protocol \ Units	-	-	Ohm	W	W	W	W	W	W	W	W	W	W	W
Standard	LIPV	hPC	113.9	25	19.3	21.1	22.3	24	2.2	0.85	1.23	1.49	0.028	0.29
Standard	LIPV	hPL	119.9	25	18.3	20	21.1	22.3	2.09	0.8	1.17	1.41	0.028	0.3
Standard	LIPV	hAR	121.6	25	18	19.7	20.8	21.5	2.06	0.79	1.14	1.38	0.026	0.33
Standard	LIPV	hSC	118.9	25	18.4	20.2	21.2	22.1	2.1	0.81	1.17	1.41	0.035	0.29
Standard	LIPV	hSL	126.7	25	17.3	19	19.9	20.8	1.97	0.76	1.1	1.33	0.031	0.33
Standard	LIPV	vPR	120.3	25	18.2	20	21	22.2	2.08	0.8	1.16	1.4	0.039	0.32
Standard	LIPV	vPL	116.4	25	18.9	20.7	21.8	23.5	2.15	0.83	1.21	1.45	0.022	0.32
Standard	LIPV	vAL	116.5	25	18.8	20.6	21.7	22.4	2.15	0.82	1.2	1.44	0.022	0.29
Standard	LSPV	hPC	110.6	25	19.2	21	22	23.4	1.78	0.72	1.04	1.25	0.055	0.3
Standard	LSPV	hPL	116.8	25	18.1	19.8	20.8	21.7	1.69	0.68	0.98	1.17	0.051	0.31
Standard	LSPV	hAR	117.3	25	18	19.7	20.7	21.4	1.69	0.67	0.98	1.17	0.046	0.34
Standard	LSPV	hSC	114.5	25	18.5	20.2	21.2	22.1	1.72	0.69	1	1.2	0.057	0.3
Standard	LSPV	hSL	122.6	25	17.3	18.9	19.8	20.6	1.61	0.64	0.94	1.12	0.051	0.34
Standard	LSPV	vPR	115.6	25	18.3	20.1	21.1	22.2	1.7	0.68	0.99	1.19	0.064	0.32
Standard	LSPV	vPL	112.9	25	18.8	20.6	21.6	22.9	1.75	0.7	1.02	1.22	0.047	0.32
Standard	LSPV	vAL	111.9	25	18.9	20.7	21.7	22.5	1.77	0.71	1.03	1.23	0.043	0.3
Standard	PLAW	hPC	109.4	25	19.2	20.9	22	23.6	2.22	0.88	1.28	1.55	0.246	0.3
Standard	PLAW	hPL	114.9	25	18.2	19.9	20.9	22.1	2.11	0.83	1.22	1.47	0.23	0.31
Standard	PLAW	hAR	115.5	25	18.1	19.8	20.7	21.5	2.1	0.83	1.21	1.46	0.217	0.35
Standard	PLAW	hSC	112.2	25	18.7	20.4	21.4	22.4	2.16	0.85	1.25	1.51	0.236	0.3
Standard	PLAW	hSL	120.2	25	17.4	19	20	20.9	2.02	0.8	1.16	1.41	0.219	0.32
Standard	PLAW	vPR	114	25	18.4	20.1	21.2	22.5	2.13	0.84	1.23	1.49	0.242	0.33
Standard	PLAW	vPL	113.1	25	18.5	20.2	21.3	22.5	2.15	0.84	1.23	1.49	0.231	0.33
Standard	PLAW	vAL	111.3	25	18.8	20.5	21.5	22.3	2.18	0.86	1.25	1.51	0.222	0.3
Standard	RIPV	hPC	112.9	25	19.2	21	22	23.3	1.72	0.64	0.96	1.17	0.017	0.29
Standard	RIPV	hPL	117.5	25	18.5	20.1	21.1	22.3	1.65	0.62	0.92	1.12	0.019	0.3
Standard	RIPV	hAR	117.7	25	18.4	20.1	21.1	21.9	1.65	0.62	0.92	1.12	0.014	0.34
Standard	RIPV	hSC	113.5	25	19.1	20.9	21.9	23.2	1.71	0.64	0.96	1.17	0.012	0.3
Standard	RIPV	hSL	121.8	25	17.8	19.4	20.4	21.5	1.59	0.6	0.89	1.09	0.013	0.35
Standard	RIPV	vPR	116.6	25	18.6	20.3	21.4	22.6	1.66	0.62	0.93	1.13	0.015	0.33
Standard	RIPV	vPL	117.8	25	18.4	20.1	21	21.9	1.65	0.62	0.92	1.12	0.025	0.32
Standard	RIPV	vAL	115	25	18.9	20.6	21.5	22.3	1.69	0.63	0.94	1.14	0.017	0.29
Standard	RSPV	hPC	110.5	25	19.2	20.8	21.8	22.8	2.43	0.96	1.41	1.71	0.007	0.3
Standard	RSPV	hPL	116	25	18.3	19.8	20.8	21.6	2.31	0.92	1.34	1.62	0.009	0.3
Standard	RSPV	hAR	114.8	25	18.4	20	21	21.9	2.34	0.92	1.36	1.64	0.004	0.35
Standard	RSPV	hSC	110.4	25	19.2	20.9	22	23.5	2.43	0.97	1.42	1.72	0.003	0.31
Standard	RSPV	hSL	119.5	25	17.7	19.3	20.2	21.2	2.24	0.89	1.31	1.58	0.005	0.35
Standard	RSPV	vPR	113.1	25	18.7	20.4	21.4	22.6	2.37	0.94	1.39	1.68	0.005	0.33
Standard	RSPV	vPL	115.1	25	18.4	20	20.9	21.7	2.33	0.92	1.35	1.64	0.014	0.32
Standard	RSPV	vAL	112.1	25	18.9	20.5	21.5	22.3	2.39	0.95	1.39	1.68	0.007	0.3
High power	LIPV	hPC	113.9	90	69.5	76.1	80.3	86.5	7.91	3.05	4.44	5.35	0.1	1.04
High power	LIPV	hPL	119.9	90	65.9	72.2	76	80.2	7.51	2.89	4.2	5.06	0.101	1.07
High power	LIPV	hAR	121.6	90	64.9	71.1	74.7	77.4	7.41	2.84	4.12	4.97	0.093	1.2
High power	LIPV	hSC	118.9	90	66.4	72.7	76.5	79.7	7.57	2.9	4.22	5.09	0.125	1.03
High power	LIPV	hSL	126.7	90	62.3	68.2	71.8	74.7	7.1	2.73	3.96	4.77	0.111	1.19
High power	LIPV	vPR	120.3	90	65.7	71.9	75.7	79.8	7.48	2.88	4.18	5.04	0.139	1.14
High power	LIPV	vPL	116.4	90	67.9	74.4	78.5	84.6	7.74	2.99	4.34	5.23	0.078	1.16
High power	LIPV	vAL	116.5	90	67.8	74.2	78	80.8	7.74	2.96	4.3	5.19	0.079	1.04
High power	LSPV	hPC	110.6	90	69	75.5	79.3	84.1	6.41	2.58	3.75	4.48	0.197	1.06
High power	LSPV	hPL	116.8	90	65.2	71.3	74.8	77.9	6.07	2.43	3.53	4.23	0.183	1.11
High power	LSPV	hAR	117.3	90	65	71	74.4	77.1	6.07	2.42	3.52	4.21	0.166	1.24
High power	LSPV	hSC	114.5	90	66.6	72.8	76.4	79.5	6.2	2.48	3.61	4.32	0.205	1.08
High power	LSPV	hSL	122.6	90	62.2	68	71.3	74	5.79	2.32	3.37	4.03	0.184	1.22
High power	LSPV	vPR	115.6	90	66	72.2	75.9	79.9	6.14	2.47	3.58	4.28	0.23	1.17
High power	LSPV	vPL	112.9	90	67.6	74	77.8	82.6	6.29	2.53	3.67	4.4	0.168	1.17
High power	LSPV	vAL	111.9	90	68.1	74.5	78.1	81.1	6.37	2.54	3.69	4.42	0.156	1.08
High power	PLAW	hPC	109.4	90	69	75.3	79.4	84.9	7.99	3.15	4.61	5.57	0.885	1.07
High power	PLAW	hPL	114.9	90	65.7	71.6	75.3	79.4	7.6	2.99	4.38	5.29	0.828	1.12
High power	PLAW	hAR	115.5	90	65.3	71.2	74.7	77.5	7.56	2.97	4.35	5.26	0.781	1.26
High power	PLAW	hSC	112.2	90	67.3	73.4	77.2	80.8	7.79	3.07	4.49	5.43	0.851	1.09
High power	PLAW	hSL	120.2	90	62.8	68.5	72	75.2	7.27	2.86	4.19	5.06	0.789	1.16
High power	PLAW	vPR	114	90	66.2	72.3	76.2	81	7.67	3.02	4.42	5.35	0.872	1.2
High power	PLAW	vPL	113.1	90	66.7	72.7	76.6	80.9	7.72	3.04	4.44	5.37	0.831	1.19
High power	PLAW	vAL	111.3	90	67.8	73.8	77.5	80.3	7.84	3.08	4.5	5.45	0.798	1.08
High power	RIPV	hPC	112.9	90	69.2	75.5	79.3	83.8	6.18	2.32	3.46	4.22	0.062	1.04
High power	RIPV	hPL	117.5	90	66.4	72.5	76.1	80.1	5.93	2.23	3.33	4.05	0.068	1.07
High power	RIPV	hAR	117.7	90	66.3	72.3	75.9	78.7	5.93	2.22	3.31	4.03	0.05	1.23
High power	RIPV	hSC	113.5	90	68.8	75.1	79	83.4	6.15	2.31	3.45	4.2	0.043	1.06
High power	RIPV	hSL	121.8	90	64.1	70	73.6	77.4	5.73	2.15	3.21	3.91	0.046	1.25
High power	RIPV	vPR	116.6	90	67	73.1	76.9	81.4	5.99	2.25	3.36	4.08	0.056	1.17
High power	RIPV	vPL	117.8	90	66.3	72.2	75.7	78.8	5.93	2.21	3.31	4.03	0.088	1.15
High power	RIPV	vAL	115	90	67.9	74	77.6	80.1	6.07	2.27	3.39	4.12	0.063	1.04
High power	RSPV	hPC	110.5	90	69	75	78.6	82.1	8.73	3.47	5.09	6.15	0.024	1.07
High power	RSPV	hPL	116	90	65.7	71.4	74.9	77.8	8.31	3.3	4.83	5.85	0.032	1.09
High power	RSPV	hAR	114.8	90	66.3	72.1	75.7	78.8	8.41	3.33	4.88	5.9	0.015	1.26
High power	RSPV	hSC	110.4	90	69.1	75.2	79	84.4	8.76	3.48	5.1	6.17	0.011	1.11
High power	RSPV	hSL	119.5	90	63.8	69.4	72.8	76.4	8.07	3.21	4.7	5.69	0.017	1.26
High power	RSPV	vPR	113.1	90	67.5	73.4	77.1	81.3	8.55	3.4	4.99	6.03	0.018	1.19
High power	RSPV	vPL	115.1	90	66.2	72	75.4	78.2	8.4	3.32	4.87	5.89	0.05	1.16
High power	RSPV	vAL	112.1	90	68	73.9	77.4	80.1	8.62	3.41	5	6.04	0.024	1.07
